# Supplementary material for: Quantification of Protein Uptake by Endocytosis in Carnivorous Nepenthales
Source: Plants (Basel). 2023 Jan 11;12(2):341. doi: 10.3390/plants12020341 (PMC9863405; doi:10.3390/plants12020341)
Supplement: Supplementary file 1 [file plants-12-00341-s001.zip]

Archive with 1 entries (1 files):
- plants-2107158-supplementary.pdf
